# Supplementary material for: The Effect of Natural Colourants in Woad (Isatis tinctorum L.) on the Dyeing Properties of Oak and Poplar Wood
Source: Materials (Basel). 2025 Sep 23;18(19):4438. doi: 10.3390/ma18194438 (PMC12525455; doi:10.3390/ma18194438)
Supplement: Supplementary file 1 [file materials-18-04438-s001.zip]

Archive with 1 entries (1 files):
- materials-3826856-supplementary.xlsx
