# Supplementary material for: The Effect of Natural Colourants in Woad (Isatis tinctorum L.) on the Dyeing Properties of Oak and Poplar Wood
Source: Materials (Basel). 2025 Sep 23;18(19):4438. doi: 10.3390/ma18194438 (PMC12525455; doi:10.3390/ma18194438)
Supplement: Supplementary file 1 [file materials-18-04438-s001.zip › materials-3826856-supplementary.xlsx]

## Sheet: Dąb
	L	a	b		ΔL	Δa	Δb	ΔE			L	a	b		L	a	b
S 1.1	65.96	6.6	25.43		S 1.1	64.88	5.47	20.57		S 1.1	52.64	3.57	16.98	M 1.1	38.3	3.38	12.06
	69.05	5.56	24.35			69.85	4.58	20.83			51.45	3.82	17.33		44.75	2.92	13.96
	68.37	6.16	23.42			62.27	6.17	19.34			48.01	3.8	15.88		39.06	3.72	12.42
S 1.2	67.96	6.79	24.2		S 1.2	70.82	4.4	19.38		S 1.2	52	3.6	15.37	M 1.2	37.64	3.82	12.5
	70.17	5.58	22.55			70.35	4.33	19.86			49.8	3.62	15.96		45.98	2.95	14.41
	66.44	6.39	23.15			70.52	5.16	20.81			48.89	3.82	15.69		41.6	3.28	12.58
M 1.1	67.03	6.59	23.78		M 1.1	66.89	4.95	19.81		S 2.1	50.13	4.53	22.18	M 2.1	54.9	3.98	17.3
	69.63	5.39	22.32			66.47	5.31	18.94			46.56	5.3	21.15		55.46	3.01	17.08
	66.76	6.19	23.27			66.59	5.83	18.95			48.86	4.77	20.97		55.27	3.62	17.38
M 1.2	66.51	6.28	23.49		M 1.2	69.43	4.99	20.15		S 2.2	50.03	3.33	17.32	M 2.2	52.5	5.12	20.82
	68.3	5.6	22.58			71.68	4.52	20.08			51.26	2.94	16.89		54.26	4.37	20.58
	66.99	5.96	23.16			69.72	4.88	19.02			51	3.63	18.36		52.87	5.12	20.9
S 2.1	64.11	6.97	28.76		S 2.1	60.85	6.91	28.08		S 3.1	51.39	2.95	16.42	M 3.1	48.65	3.35	15.57
	66.1	6.1	24.55			63.54	5.62	26.05			51.81	5.24	22.41		46.19	4.46	16.73
	66.23	6.36	25.88			65.21	5.14	24.81			50.38	3.08	15.27		49.73	3.53	16.25
S 2.2	69.49	5.39	21.39		S 2.2	69.01	4.81	23.03		S 3.2	53.22	3.68	17.94	M 3.2	46.26	4.49	15.8
	69.9	5.83	21.5			67.59	4.73	23.55			57.65	5.35	21.03		49.34	3.75	15.76
	69.14	5.61	21.92			69.13	4.81	23.42			53.32	4.17	19.41		48.17	4.88	15.75
M 2.1	68.99	6	21.87		M 2.1	68.19	5.65	23.56		S 4.1	68.61	4.64	21.27	M 4.1	58.19	5.17	23.02
	70.73	5.72	21.19			66.58	5.67	23.15			68.61	4.9	21.95		68.59	4.37	21.96
	69.45	5.94	21.53			68.1	5.49	23.18			71.56	4.8	22.87		59.61	5.44	24.24
M 2.2	68.82	6.5	23.51		M 2.2	67.9	5.36	23.72		S 4.2	67.79	4.82	22.79	M 4.2	57.94	5.65	21.65
	70.84	5.84	22.76			68.5	5.18	23.6			69.88	4.22	20.65		60.86	4.63	21.47
	69.25	6.22	23.24			67.18	5.27	23.56			71.14	4.58	21.17		63.3	4.9	23.21
S 3.1	69.83	5.73	21.44		S 3.1	66.94	6.1	19.21			55.6662	4.13167	19.0525		51.2258	4.16292	17.6417
	66.94	5.47	22.54			65.35	5.48	19.94			8.50793	0.746247	2.67395		8.07267	0.830319	3.81497
	69.6	5.31	21.18			68.59	5.5	19.65
S 3.2	70.43	6.14	22		S 3.2	71.61	5.79	20.51		kwadrat róż.	143.92	2.08803	5.03441	kwadrat róż.	19.7173	0.000976562	1.99045
	67.24	5.91	21.03			70.1	5.91	20.8
	68.91	6.27	21.82			67.52	5.91	19.38		delta E	8.70129			delta E	1.41118
M 3.1	69.62	6.17	21.96		M 3.1	66.49	5.6	19.09
	69.39	5.19	21.95			67.5	5.39	20.41
	71.79	5.32	21.41			67.7	5.98	19.98
M 3.2	70.04	6.02	21.92		M 3.2	69.48	6.36	20.57
	69.3	5.83	21.23			66.7	6.59	19.7
	69.14	6.16	21.94			69.18	5.9	19.61
S 4.1	69.33	6.25	23.19		S 4.1	72.15	5.59	21.45
	70	5.9	22.39			70.68	5.56	20.71
	71.24	6.54	23.17			72.03	5.38	20.03
S 4.2	70.07	6.21	22.87		S 4.2	64.58	6.18	21.14
	69.99	6.12	22.84			68.48	5.83	20.69
	70.59	6.46	22.98			69.12	5.7	20.51
M 4.1	68.56	6.59	23.53		M 4.1	62.44	8.33	24.94
	70.23	5.61	22.33			66.02	6.16	23.39
	72.11	6.01	22.56			66.95	5.36	20.09
M 4.2	70.51	6.16	22.96		M 4.2	63.78	6.25	20.94
	71.1	5.73	22.34			65.51	5.71	20.36
	70.59	6.31	23.25			67.67	5.89	21.67
	69.016	6.02042	22.8048			67.6629	5.57667	21.2963
	1.71185	0.412816	1.38815			2.59569	0.694134	2.08205
					kwadrat róż.	1.83095	0.196914	2.2757
					delta E	1.57245

## Sheet: Topola
	L	a	b			L	a	b			L	a	b
S 1.1	83.3	-0.94	17.18		S 1.1	81.44	-0.13	18.64	H2O	S 1.1	61.74	3.88	21.7		M 1.1	76.03	0.78	21.82
	83.43	-1.2	16.55			83.24	-0.52	16.94			69.93	2.84	21.78			76.87	0.52	20.73
	82.57	-1.21	16.43			81.82	-0.8	16.16			75.3	1.29	21.4			77.89	0.36	20.8
S 1.2	83.15	-1.48	15.47		S 1.2	82.74	-0.92	15.58		S 1.2	76.09	1	21.08		M 1.2	76	0.7	21.5
	82.76	-1.7	16.22			82.56	-0.54	16.69			76.17	1.49	21.61			75.04	1.08	21.99
	82.5	-1.89	15.99			80.8	-1.22	16.36			74.68	1.04	22.18			75.77	1.55	22.39
M 1.1	83.01	-1.85	15		M 1.1	82.7	-1.43	14.54		S 2.1	76.48	0.72	23.48		M 2.1	76.05	-0.23	25.42
	84.59	-1.88	15.14			83.12	-1.39	15.21			78.83	0.38	22.33			79.3	-1.36	21.15
	84.72	-1.76	15.86			82.93	-1.3	14.5			74.75	0.02	22.91			73.41	-0.63	25.9
M 1.2	83.78	-1.64	14.74		M 1.2	82.54	-1.4	14.31		S 2.2	78.04	0.13	21.29		M 2.2	78.18	-0.56	22.57
	84.16	-1.67	14.63			83.12	-1.08	15.11			77.89	0.93	21.79			78.9	0.11	23.62
	84.11	-1.73	15.24			83.24	-1.06	15.53			78.11	0.65	22.04			77.89	-0.53	24.03
S 2.1	82.9	-1.53	15.43		S 2.1	80.12	-1.35	16.83	AŁUN	S 3.1	74.11	-0.66	18.56		M 3.1	71.98	3.02	26.25
	82.31	-1.28	16.66			77.33	-1.06	20.4			72.5	-0.72	19.7			72.1	2.29	26.03
	82.79	-1.81	15.86			77.06	-1.78	18.07			73.16	-0.69	19.84			73.18	2.24	24.77
S 2.2	83.8	-1.94	14.61		S 2.2	80.07	-1.53	16.12		S 3.2	73.79	-0.78	19.2		M 3.2	73.33	2.67	25.6
	84.68	-1.39	16.33			79.71	-1.11	17.96			74.57	-0.82	18.63			72.08	2.59	25.85
	84.69	-1.34	16.28			80.29	-1.26	17.69			74.25	-0.33	19.45			73.9	1.91	25.55
M 2.1	83.08	-1.41	16.12		M 2.1	82	-0.87	15.75		S 4.1	82.34	-0.61	16.85		M 4.1	81.54	-0.49	21
	84.05	-1.38	15			82.96	-1.26	15.14			82.22	-0.65	18.08			81.12	-0.76	22.06
	84.5	-1.61	15.24			82.46	-1.27	15.6			81.45	-1.33	20.31			81.83	-0.85	19.82
M 2.2	83.49	-1.51	15.13		M 2.2	82.49	-1.09	15.32		S 4.2	82.25	-0.59	17.21		M 4.2	80.73	-0.58	20.37
	83.32	-1.62	15.88			83.9	-0.83	15.99			82.51	-0.73	18.08			80.52	-0.53	26.13
	83.91	-1.64	15.69			82.65	-1.34	15.78	KW. CYTRYNOWY		81.8	-0.99	19.74			80.19	-1.29	22.48
S 3.1	83.86	-1.57	15.88		S 3.1	80	-1.7	17.31			76.3733	0.227917	20.385			76.8263	0.500417	23.2429
	84.47	-1.95	14.65			79.94	-1.68	16.95			4.7487	1.26922	1.84463			3.23525	1.36178	2.17867
	84.77	-1.86	15.14			78.38	-1.75	17.45
S 3.2	84.99	-1.58	15.51		S 3.2	79.44	-1.58	16.83		kwadrat róż.	28.1165	2.15968	16.9109		kwadrat róż.	0.205134	0.0742563	8.16769
	84.17	-1.67	14.38			82.01	-1.54	15.75
	83.32	-1.37	17.01			80.74	-1.51	16.6		delta E	6.86929				delta E	2.90639
M 3.1	86.13	-1.25	17.01		M 3.1	82.05	-0.8	16.05
	85.28	-1.76	14.83			79.52	-1.31	16.3
	85.89	-1.87	15.3			80.26	-1.35	15.8
M 3.2	85.86	-1.29	16.55		M 3.2	81.25	-0.77	18.75
	85.62	-1.59	15.45			80.38	-1.46	16.92
	85.52	-1.71	15.75			80.63	-1.18	17.92
S 4.1	85.52	-1.55	14.96		S 4.1	84.93	-1.54	14.49	OCET
	85.6	-1.54	15.31			85.36	-1.11	16.08
	85.32	-1.23	16.07			84.94	-1.01	16.52
S 4.2	85.77	-1.52	15.43		S 4.2	80.49	-1.59	15.37
	85.89	-1.54	15.71			81.38	-1.52	15.68
	85.7	-1.57	15.06			82.88	-1.5	16.6
M 4.1	85.94	-1.2	16.18		M 4.1	82.86	-1.11	14.88
	86.04	-1.41	15.51			84.34	-1.19	14.96
	85.96	-1.75	14.68			83.49	-1.19	15.5
M 4.2	85.38	-1.54	15.54		M 4.2	81.37	-1.54	15.67
	86.18	-1.2	16.81			82.4	-1.18	16.59
	85.18	-1.88	14.96			80.11	-1.95	15.9
	84.4575	-1.55854	15.6325			81.6758	-1.24167	16.2727
	1.16751	0.236553	0.710315			1.84584	0.355326	1.2292
					kwadrat róż.	7.73767	0.10041	0.409867
					delta E	2.87192

## Sheet: Tkanina
	L	a	b			L	a	b			L	a	b
S 1.1	85.36	-0.94	3.29		S 1.1	78.23	-0.9	8.85		S 1.1	76.49	-0.57	14.86	M 1.1	72.04	-1.08	18.58
	86.59	-0.81	3.17			77.69	-1.01	8.76			75.39	-0.62	15.51		72.74	-0.32	25.39
	85.61	-0.72	3.06			78.11	-0.96	8.97			74.7	-0.34	18.67		73.09	-1.15	20.8
M 1.1	85.47	-0.71	3.29		M 1.1	74.89	-1.54	11.53		S2.1	80.65	-1.35	15.25	M2.1	79.27	-2.32	20.38
	85.41	-0.64	3.21			75.11	-1.44	13.13			79.68	-1.33	16.89		78.84	-1.83	20.77
	85	-0.79	2.77			74.69	-1.74	13.26			80.84	-1.5	13.33		79.19	-2.32	15.5
S2.1	85.61	-0.73	3.17		S2.1	84.35	-0.47	4.86		S3.1	79.86	-0.87	11.64	M3.1	78.38	-1.47	15.42
	85.82	-0.58	3.13			84.79	-0.64	6.31			79.81	-0.86	12.42		79.28	-1.19	18.16
	86.04	-1.28	2.77			83.86	-0.72	5.59			75.94	0.97	12.5		79.61	-0.96	15.27
M2.1	85.31	-0.68	2.85		M2.1	85.3	-0.69	4.88		S4.1	79.95	-0.48	13.62	M4.1	76.38	-1.32	18.18
	85.1	-0.66	2.97			84.64	-0.63	4.79			79.83	-0.62	13.8		77.81	-0.66	18.46
	84.94	-0.7	3.07			85.33	-0.76	4.92			78.93	-0.73	12.98		77.31	-1.72	14.92
S3.1	85.24	-0.65	3.51		S3.1	83.25	-0.4	6.68			78.5058	-0.691667	14.2892		76.995	-1.36167	18.4858
	85.67	-0.79	3.59			84.31	-0.5	6.52			2.21191	0.640353	2.03893		2.80297	0.609796	3.06607
	85.15	-0.62	3.53			84.28	-0.59	6.43
M3.1	85.55	-0.77	3.45		M3.1	83.92	-0.22	5.86
	85.38	-0.56	2.81			84.6	-0.37	6.1
	85.8	-0.89	3.6			83.58	-0.63	5.96				L	a	b
S4.1	85.02	-0.92	4.11		S4.1	82.9	-0.83	6.47			kwadraty różnic	48.3836	0.00918403	119.903		kwadraty różnic	71.6844	0.329667	229.422
	85.34	-0.94	4.2			83.94	-0.6	5.74
	85.28	-0.92	4.08			83.58	-0.87	6.04			delta E	12.9729				delta E	17.3619
M4.1	85.03	-0.97	3.6		M4.1	84.18	-0.31	5.38
	85.53	-0.99	3.49			85.3	-0.57	5.03
	85.83	-0.64	3.42			84.01	-0.91	6.81
	85.4617	-0.7875	3.33917			82.285	-0.7625	7.03625
	0.37995	0.16739	0.404678			3.58098	0.376797	2.48109
					kwadraty różnic	10.0912	0.000625	13.6684
					delta E	4.87445
